# Supplementary material for: A novel inversion in the chloroplast genome of marama (Tylosema esculentum)
Source: J Exp Bot. 2017 Jan 31;68(8):2065–72. doi: 10.1093/jxb/erw500 (PMC5429017; doi:10.1093/jxb/erw500)
Supplement: Supplementary Data [file erw500_Supplementary_Data.zip]

Archive with 1 entries (1 files):
- supplementary_data_S1_tables_S1_S2.pdf
